# Supplementary material for: Histone lysine dimethyl-demethylase KDM3A controls pathological cardiac hypertrophy and fibrosis
Source: Nat Commun. 2018 Dec 7;9:5230. doi: 10.1038/s41467-018-07173-2 (PMC6286331; doi:10.1038/s41467-018-07173-2)
Supplement: Supplementary file 3 — Supplementary Data 1 [file 41467_2018_7173_MOESM3_ESM.xlsx]

## Sheet: figure 1
Fig1b		KDM3A/GAPDH
	Control	0.00800244	0.00722704	0.00688637
	HCM	0.0294345	0.0458641	0.0285796	0.018373	0.00948982	0.0085046
Fig1d
	LacZ	0.056	0.105	0.069	0.21	0.13	0.089	0.077	0.039	0.092	0.109	0.113	0.091	0.082
		0.082	0.152	0.179	0.098	0.067	0.138	0.149	0.302	0.148	0.052	0.067	0.069	0.045
		0.065	0.07	0.056	0.047	0.132	0.045	0.081	0.066	0.284	0.155	0.105	0.136	0.111
		0.062	0.133	0.281	0.087	0.188	0.115	0.136	0.192	0.117	0.138	0.099
	Kdm3a	0.462	0.184	0.303	0.243	0.142	0.063	0.076	0.261	0.069	0.13	0.11	0.215	0.057
		0.093	0.065	0.1	0.092	0.084	0.144	0.108	0.187	0.12	0.109	0.087	0.126	0.102
		0.077	0.271	0.05	0.266	0.099	0.052	0.071	0.099	0.208	0.075	0.196	0.044	0.095
		0.36	0.129	0.116	0.095	0.131	0.299	0.183	0.191	0.214	0.227	0.191
Fig1e	relative fold change
	Nppa
	LacZ	0.0769465	0.11344	0.0575117	0.11344
	Kdm3a	0.655197	0.558644	0.059954	0.108819
	Nppb
	LacZ	0.0451228	0.0642571	0.0665231	0.102949
	Kdm3a	0.150726	0.121582	0.0665231	0.107321
	Fhl1
	LacZ	0.00718897	0.0103087	0.0204749	0.219151
	Kdm3a	0.25349	0.179244	0.026278	0.171943
	Myh6
	LacZ	0.0536603	0.0987552	0.0712977	0.0188407
	Kdm3a	0.0094859	0.0103804	0.0947323	0.0144779
Fig1f	Relative cell size
	siCtl	6690	5520	5238	4124	7539	6228	7916	6033
		7797	5727	10938	9060	4416	4260	10932	7818
	siCtl+PE	13053	10174	10751	9396	17077	10181	14238	8367
		10425	9525	7935	6780	16594	8169	7066	15739
	siKdm3a	7029	7199	8338	6965	7911	7275	7263	6358
		6830	5841	8059	7824	6514	7173	5097	6567
	siKdm3a+PE	7818	6198	6969	9414	9438	7093	9324	9276
		8862	8112	11157	6964	8776	9795	8628	6261
Fig1g	Relative fold change
	Kdm3a
	siCtl	0.00103942	0.00137153	0.00119246
	siCtl+PE	0.00167689	0.0013433	0.00152045
	siKdm3a	0.000690534	0.000588773	0.000642115
	siKdm3a+PE	0.000370048	0.000393868	0.0003788
	Nppa
	siCtl	0.334482	0.562529	0.438747
	siCtl+PE	7.36914	7.95298	7.70107
	siKdm3a	0.301452	0.371131	0.448534
	siKdm3a+PE	1.05375	1.5006	1.30857
	Nppb
	siCtl	0.219151	0.0769465	0.142316
	siCtl+PE	0.50698	0.469761	0.490063
	siKdm3a	0.0551689	0.0544094	0.0549896
	siKdm3a+PE	0.169576	0.19751	0.176999
	Myh7
	siCtl	0.0947323	0.11344	0.0992354
	siCtl+PE	0.246558	0.25	0.250135
	siKdm3a	0.116629	0.110338	0.109899
	siKdm3a+PE	0.137738	0.138696	0.137877

## Sheet: figure 2
Fig2b	Heart weight/body weight
	WT-Sham	4.19	5.09	5.45	4.4	4.48
	WT-TAC	5.41	8.17	6.27	6.72	6
	Tg-Sham	4.03	4.12	3.99	4.85	3.71	3.46	3.79	3.63
	Tg-TAC	8.07	10.14	11.35	8.35	12.75	9.47	9.35
Fig2c	myocyte size
	WT-Sham	0.509	0.486	0.58	0.285	0.422	0.597	0.4	0.323	0.521	0.855	0.405
		0.429	0.349	0.491	0.357	0.327	0.414	0.595	0.576	0.319	0.572	0.394
		0.594	0.412	0.63	0.772	0.58	0.397	0.412	0.204	0.382	0.305	0.535
		0.379	0.518	0.442	0.5	0.376	0.456	0.776	0.509	0.39	0.257
	WT-TAC	1.007	1.031	0.474	0.77	0.579	0.677	1	0.605	0.608	0.907	0.393
		0.635	0.411	0.427	0.759	0.501	0.67	0.439	0.545	0.324	0.611	0.334
		0.455	0.467	0.474	0.303	0.588	0.443	0.394	0.481	0.431	0.493	0.572
		0.51	0.553	0.535	0.57	0.535	0.572	0.554	0.503	0.424
	Tg-Sham	0.337	0.318	0.338	0.446	0.404	0.308	0.209	0.273	0.396	0.445	0.34
		0.417	0.482	0.365	0.228	0.346	0.469	0.359	0.494	0.517	0.606	0.423
		0.46	0.319	0.467	0.304	0.751	0.409	0.535	0.507	0.499	0.613	0.525
		0.46	0.524	0.382	0.386	0.521	0.338	0.289	0.463	0.452	0.411	0.29
	Tg-TAC	0.713	0.432	0.535	1.079	0.406	0.51	0.413	0.462	0.373	0.62	1.009
		1.198	0.58	0.607	0.403	0.307	1.012	1.136	0.855	0.606	0.325	0.678
		1.035	0.503	0.374	0.908	0.472	0.823	0.386	0.422	0.396	0.424	0.315
		0.377	0.393	0.645	0.75	0.354	0.36	0.648	0.715	1	0.618
Fig2d	leng weight/body weight
	WT-Sham	4.9	4.17	4.13	4.41	4.88
	WT-TAC	4.25	8.87	4.29	3.9	4.19
	Tg-Sham	3.49	3.41	3.87	3.91	3.57	3.52	3.5	3.86
	Tg-TAC	13.21	15.96	18.45	10.54	20.09	13.09	11.29
Fig2e	Fibrotic area percentage
	WT-Sham	1.41153	1.01322	0.660188	1.22499	1.37447	1.25871	0.689779	0.000965074	2.30197	0.683293
	WT-TAC	5.77325	4.70388	7.45875	5.72562	4.85947	5.01638	4.81599	5.07295	4.87124	5.32655
		4.83038	5.57828	4.68729	5.01619	4.93595	5.48674	4.7031	5.30367	4.26223	4.97291
		5.12896	4.07552	6.3226	4.44357	5.51361	5.43509	3.87832	4.85922	4.77177	5.55953	5.63038	4.16436
	Tg-Sham	1.12479	0.603361	0.876469	0.927622	1.66701	0.805289	1.28832	0.992421	1.13441	0.493675
		1.78119	1.60156	0.983095	0.877993	1.41988	1.00868
	Tg-TAC	10.298	9.2844	8.02197	6.3972	6.87944	6.88891	6.76927	10.2064	6.0452	8.38878
		7.1008	9.51658	7.75041	7.89414	8.30015	6.98802	6.0622	7.73997	7.43336	8.62474	7.50443
		10.9666	6.48666	6.19021	7.4273	7.94458	8.44996	6.95865	9.84025
Fig2f	LVEDD (mm)
	WT-Sham	3.71753	3.92269	3.91395	3.88275	4.303	3.72396	4.14698	3.85548	3.95315	3.64986
	WT-TAC	3.31654	4.53468	3.87018	3.92912	4.10871
	Tg-Sham	3.27436	4.36218	4.21187	3.89912	4.11156	4.69248	3.78918
	Tg-TAC	5.44245	5.76213	5.88186	5.63457	5.66692	4.37578
	LVESD (mm)
	WT-Sham	2.11929	2.11226	2.01498	2.21748	2.10329	2.01446	2.06962	2.01368	2.00315	1.89617
	WT-TAC	2.26722	3.33121	3.02291	3.08402	2.68672
	Tg-Sham	1.88316	2.19667	2.10529	2.02871	2.18193	2.4261	2.11213
	Tg-TAC	4.92622	5.39691	5.20901	5.13895	4.84235	3.55676
	FS(%)
	WT-Sham	51.0431	59.5488	44.5775	42.8891	51.4594	48.8073	50.123	49.792	50.8828	48.0481
	WT-TAC	31.6388	26.5391	21.8923	21.5087	34.6093
	Tg-Sham	42.4877	49.6428	50.0153	47.97	46.9318	48.2982	44.2589
	Tg-TAC	9.4852	6.33842	11.4395	8.79601	14.5506	18.7172
	heart rate (b/min)
	WT-Sham	733.758	612.505	695.652	519.574	732.452	640.854	791.426	766.773	711.638	779.221
	WT-TAC	747.858	608.879	616.306	593.57	582.878
	Tg-Sham	798.89	473.295	660.248	711.814	374.854	733.571	701.925
	Tg-TAC	828.3	622.165	470.511	636.183	643.575	605.042
Fig2g	Nppa
	WT-Sham	0.00104665	0.00106126	0.00103224	0.000997082	0.00103431
	WT-TAC	0.00744248	0.00765172	0.007712	0.007382	0.00754705
	Tg-Sham	0.000576657	0.000526967	0.00129754	0.00109869	0.000874965
	Tg-TAC	0.0216423	0.0250334	0.0224811	0.024201	0.0233395
	Nppb
	WT-Sham	2.90722e-05	4.02682e-05	3.50555e-05	3.45729e-05
	WT-TAC	0.000154511	0.000150286	0.000153154	0.000151822
	Tg-Sham	2.21859e-05	2.46168e-05	5.24027e-05	7.20821e-05
	Tg-TAC	0.000468391	0.000564789	0.000503813	0.000528942
	Myh7
	WT-Sham	0.000648772	0.000557014	0.000740096	0.000631032
	WT-TAC	0.000815516	0.000976563	0.00103874	0.000753376
	Tg-Sham	0.000340514	0.000648772	0.0005055	0.000613776
	Tg-TAC	0.00276214	0.00359448	0.00305877	0.00329797
	Fhl1
	WT-Sham	0.000172633	0.000234195	0.000181185	0.000226696
	WT-TAC	0.00186062	0.00216713	0.00680118	0.00723897
	Tg-Sham	0.000167913	0.000167913	0.000165863	0.000170658
	Tg-TAC	0.0172173	0.0150928	0.0135084	0.0120904
	Col1a2
	WT-Sham	0.00274306	0.00451831	0.00298081	0.00428088
	WT-TAC	0.00583925	0.00630189	0.0100965	0.00903663
	Tg-Sham	0.00638986	0.00713931	0.00669787	0.00689252
	Tg-TAC	0.0219445	0.0189718	0.0245183	0.0230355

## Sheet: figure 3
Fig3b	heart weight/body weight(mg/g)
	WT-sham	4.88	4.66	4.19	4.26	4.23	4.07	5.03	5.4	5	4.12	4.38	4.34	4.79
	WT-TAC	5.9	5.86	6.54	5.54	5.94	5.31	5.19	5.13	5.12	6.22	7.03	7.97	7.23
	KO-sham	3.57	4.29	3.94	3.66	4.42	3.58
	KO-TAC	6.42	6.76	4.32	6.4	5.52	5.86	5.18	5.48	4.96	4.98	4.82
Fig3c	myocyte size
	WT-sham	0.244	0.266	0.163	0.241	0.14	0.129	0.151	0.127	0.136	0.152	0.274	0.219	0.179
		0.116	0.133	0.14	0.14	0.142	0.134	0.182	0.159	0.146	0.156	0.157	0.135	0.174
		0.153	0.174	0.19	0.189	0.229	0.264	0.205	0.21	0.216	0.134	0.146	0.168	0.183
		0.278	0.26	0.14	0.209	0.327	0.174	0.241	0.168	0.112	0.172	0.319	0.148	0.167
		0.179	0.198	0.131	0.231	0.213	0.283	0.35	0.109	0.24	0.091	0.232
		0.148	0.166	0.189	0.161	0.115	0.185	0.158	0.175	0.159	0.197	0.2
		0.231	0.229	0.129	0.144	0.179	0.172	0.309	0.284	0.254	0.158	0.189	0.123	0.159
		0.132	0.162	0.191	0.229	0.195	0.129	0.175	0.167	0.115	0.114	0.133	0.146	0.209
	WT-TAC	0.259	0.169	0.205	0.191	0.198	0.055	0.146	0.116	0.202	0.245	0.194	0.206	0.289
		0.035	0.252	0.076	0.167	0.1	0.051	0.179	0.132	0.389	0.124	0.217
		0.147	0.104	0.236	0.19	0.263	0.251	0.168	0.241	0.27	0.326	0.195	0.092	0.185
		0.17	0.234	0.117	0.348	0.287	0.261	0.191	0.101	0.126	0.149	0.119	0.197	0.123
		0.11	0.189	0.145	0.11	0.184	0.21	0.333	0.233	0.248	0.248	0.339	0.157	0.385
		0.458	0.165	0.165	0.249	0.462	0.54	0.397	0.338	0.246	0.246	0.545	0.373	0.249
		0.356	0.311	0.327	0.313	0.252	0.299	0.226	0.218	0.161	0.21	0.294	0.25	0.257
		0.258	0.227	0.312	0.275	0.232	0.283	0.19	0.295	0.231	0.255	0.323
	KO-sham	0.164	0.203	0.098	0.164	0.204	0.125	0.274	0.165	0.136	0.161	0.224	0.184	0.136
		0.146	0.1	0.247	0.2	0.136	0.085	0.12	0.214	0.148	0.162	0.088	0.102	0.127
		0.088	0.089	0.12	0.116	0.121	0.192	0.184	0.128	0.262	0.219	0.14	0.221	0.154
		0.093	0.12	0.154	0.132	0.203	0.154	0.203	0.111	0.159	0.108	0.164	0.18	0.196
		0.175	0.198	0.145	0.235	0.326	0.195	0.369	0.308	0.138	0.129	0.371	0.167	0.308
		0.187	0.284	0.367	0.159	0.165	0.175	0.172	0.165	0.212	0.148	0.332	0.182	0.14
		0.095	0.154	0.173	0.146	0.147	0.15	0.154	0.104	0.118	0.169	0.164	0.21	0.174
		0.335	0.247	0.283	0.2	0.152	0.187	0.205	0.263	0.27
	KO-TAC	0.126	0.107	0.097	0.148	0.121	0.098	0.086	0.136	0.104	0.078	0.075	0.217	0.183
		0.21	0.193	0.165	0.189	0.239	0.248	0.217	0.101	0.134	0.087	0.11	0.131	0.148
		0.194	0.144	0.195	0.247	0.138	0.147	0.198	0.098	0.101	0.129	0.166	0.246	0.23
		0.163	0.143	0.162	0.171	0.12	0.235	0.306	0.173	0.248	0.192	0.167	0.213	0.284
		0.173	0.286	0.289	0.223	0.219	0.196	0.153	0.148	0.196	0.204	0.184	0.24	0.406
		0.21	0.188	0.271	0.251	0.303	0.322	0.278	0.24	0.208	0.213	0.157	0.175	0.187
		0.298	0.328	0.378	0.254	0.286	0.273	0.238	0.14	0.162	0.203	0.198	0.247	0.269
		0.211	0.227	0.195	0.155	0.306	0.244	0.165	0.17	0.195
Fig3d	% Fibrotic area
	WT-sham	5.59916	3.20115	1.54211	1.78056	1.48305	2.33794	1.39389	3.92076	2.54577
	WT-TAC	11.1827	11.6693	3.98379	4.12262	5.19685	17.5274	8.54197	12.8884	8.57428	12.6482	10.6003	4.31711	5.40847
		11.202	6.73534	10.3356
	KO-sham	4.40792	3.41965	2.78239	2.12837	2.48148	2.69995	2.10477	3.86848	2.75984
	KO-TAC	4.44965	5.07066	5.96026	4.40019	11.0224	2.58848	3.01659	12.5881	2.3088
Fig3e	LVEDD mm
	WT-sham	3.40173	3.04706	4.05091	3.665	3.39283	3.39817	3.59577	3.35847
	WT-TAC	4.50064	4.89786	3.60279	3.93682	4.15645	3.87846	3.90057	3.67133	4.581	4.1352	3.99559
	KO-sham	3.24736	2.90518	3.2027	3.05424	3.44135	3.41814
	KO-TAC	3.45897	3.27964	3.44492	3.92248	3.01158	3.9944	3.71542	3.51789	2.93799
Fig3f	LVESD mm
	WT-sham	1.46194	1.41425	2.16069	1.76761	1.58411	1.75138	1.63775	1.70792
	WT-TAC	3.36625	4.09293	2.51734	2.59702	2.48641	2.47358	2.97324	2.61516	3.37222	3.07651	2.82677
	KO-sham	1.60045	1.41642	1.41593	1.6299	1.65733	1.61271
	KO-TAC	2.08628	1.8534	1.94206	2.22352	1.66236	1.95654	2.34658	2.0168	1.38605
Fig3g	Fractional shortening %
	WT-sham	57.0236	53.5865	46.6615	51.7705	53.31	48.4612	54.4534	49.146
	WT-TAC	25.2052	16.4344	30.1281	34.0325	40.1794	36.2227	23.7743	28.768	26.3868	25.6018	29.2527
	KO-sham	50.7153	51.245	55.7894	46.6349	51.8407	52.8191
	KO-TAC	39.6847	43.4876	43.6253	43.3134	44.8011	51.018	36.8422	42.6701	52.8233
	heart rate (beat/min)
	WT-sham	902.821	871.143	882.353	704.501	864.086	800.445	799.334	865.125
	WT-TAC	838.916	743.994	880.465	754.915	790.774	792.079	863.568	862.275	843.585	744.763	769.642
	KO-sham	832.129	942.717	846.561	743.61	643.719	663.594
	KO-TAC	708.139	861.244	730.038	814.019	835.025	846.561	757.496	721.624	711.111
Fig3h	Nppa
	WT-sham	0.000370048	0.000372622	0.000393868	0.000357443
	WT-TAC	0.0207607	0.0236831	0.00430432	0.00567958	0.0067542	0.0117597
	KO-sham	0.000151332	0.000178721	8.22286e-05	0.000178721	0.00012039	0.000183746
	KO-TAC	0.00172403	0.00195312	0.000249271	0.000211069
	Nppb
	WT-sham	0.00199416	0.0024213	0.00200803	0.00196671
	WT-TAC	0.00544822	0.0065695	0.00152181	0.00159746	0.00421574	0.00445611
	KO-sham	0.000437024	0.000455583	0.00101803	0.00100402	0.000588773	0.000648772
	KO-TAC	0.00160858	0.00141009	0.000862015	0.000838443
	Myh7
	WT-sham	0.000107008	0.000127254	0.000244141	0.000357443
	WT-TAC	0.00195313	0.00176025	0.000101235	9.8467e-05	0.00115331	0.00107608
	KO-sham	0.000139253	0.000148217	0.000478233	0.000481559	0.000322145	0.000393868
	KO-TAC	0.00067662	0.000645244	0.000557043	0.000625114
	Fhl1
	WT-sham	0.00451831	0.00442533	0.000249271	0.000298496
	WT-TAC	0.00544822	0.00670754	0.0017481	0.00205023	0.00922651	0.0103087
	KO-sham	0.000335826	0.000335826	0.000609536	0.000648772	0.00203607	0.00176025
	KO-TAC	0.00652412	0.00625836	0.0016653	0.00152181
	Col1a2
	WT-sham	0.00219738	0.00154305	0.000446207	0.000443125
	WT-TAC	0.00398833	0.00280069	0.00255936	0.00248938	0.00494436	0.00382586
	KO-sham	0.00167689	0.00184777	0.000983355	0.00112178	0.00150085	0.00143972
	KO-TAC	0.00186062	0.00207885	0.00136205	0.0014199

## Sheet: figure 4
Fig4d	Relative mRNA
	TGFb1
	WT-Sham	0.00100402	0.000526967	0.00229069	0.00142977
	WT-TAC	0.00831539	0.0078125	0.0130482	0.0102374
	KO-Sham	0.00116941	0.00106865	0.000745244	0.00105393
	KO-TAC	0.000949858	0.000886249	0.00255936	0.00229069
	TGFb3
	WT-Sham	0.00247218	0.00232267	0.00430432	0.00283979
	WT-TAC	0.00477594	0.00487629	0.00699238	0.00708999
	KO-Sham	0.00285954	0.00243815	0.00172403	0.00153239
	KO-TAC	0.00221266	0.00159746	0.00477594	0.00374713
	Timp1
	WT-Sham	2.02741e-05	6.55033e-06	1.91805e-05	7.3186e-06
	WT-TAC	2.3614e-05	1.50487e-05	1.4237e-05	2.18804e-05
	KO-Sham	9.13604e-06	8.58352e-06	5.17503e-06	1.02786e-05
	KO-TAC	1.23084e-05	1.51534e-05	9.01026e-06	1.08646e-05
	Loxl1	0.00410046	0.00548611	0.0106722	0.00872881
	WT-Sham	0.0142786	0.0227183	0.0252076	0.0219445
	WT-TAC	0.00564035	0.00552427	0.00439476	0.00387927
	KO-Sham	0.00544822	0.00385247	0.00814426	0.00770494
	KO-TAC
	Loxl2
	WT-Sham	0.000832651	0.000648772	0.00212253	0.00100402
	WT-TAC	0.0043644	0.00480916	0.004044	0.00377319
	KO-Sham	0.00155378	0.00183501	0.00126206	0.00128858
	KO-TAC	0.0013433	0.00198039	0.00227487	0.00203607
	Nupr1
	WT-Sham	0.00189972	0.00168855	0.00430432	0.0033771
	WT-TAC	0.0138882	0.014082	0.0191038	0.0174576
	KO-Sham	0.00263132	0.00235509	0.00183501	0.00186062
	KO-TAC	0.00235509	0.00222805	0.00612956	0.00491021
	Febulin2
	WT-Sham	0.00515433	0.00526263	0.00878952	0.00634572
	WT-TAC	0.01468	0.0159533	0.0192366	0.0188407
	KO-Sham	0.00501338	0.00454974	0.00401607	0.00418662
	KO-TAC	0.00508337	0.00477594	0.00820091	0.00786684
	Sparc
	WT-Sham	0.0457527	0.0395549	0.0683934	0.0507658
	WT-TAC	0.114229	0.125869	0.157127	0.15932
	KO-Sham	0.052193	0.0457527	0.0406669	0.0412346
	KO-TAC	0.052556	0.0445016	0.0638133	0.0547879
	Postn
	WT-Sham	7.30883e-05	5.4628e-05	0.000976562	0.00100402
	WT-TAC	0.0118415	0.0119239	0.0308198	0.0260965
	KO-Sham	9.06081e-05	6.31876e-05	5.4628e-05	3.31645e-05
	KO-TAC	9.91519e-05	6.31876e-05	0.000943297	0.00118574
Fig4e	Relative mRNA
	TGFb1
	WT-Sham	0.00159746	0.00146997	0.00145981	0.00151129
	WT-TAC	0.00230663	0.00232267	0.0033771	0.00274306
	KO-Sham	0.00179724	0.0017725	0.0017481	0.00235509
	KO-TAC	0.00916277	0.0078125	0.00955188	0.00854917
	TGFb3
	WT-Sham	0.00272411	0.00282017	0.00255936	0.00424506
	WT-TAC	0.00315094	0.00352051	0.00522628	0.00564035
	KO-Sham	0.00282017	0.00321715	0.0033771	0.00387927
	KO-TAC	0.00903663	0.00713931	0.00942037	0.00786684
	Timp1
	WT-Sham	1.28311e-05	7.68246e-06	1.3657e-05	8.64322e-06
	WT-TAC	1.89164e-05	1.51534e-05	2.39436e-05	1.8656e-05
	KO-Sham	7.10633e-05	5.10701e-05	6.74317e-05	7.14719e-05
	KO-TAC	0.000195574	0.000169081	0.000173834	0.000143168
	Loxl1
	WT-Sham	0.00421574	0.00458139	0.00304361	0.00497875
	WT-TAC	0.00377319	0.00571908	0.00866851	0.00831539
	KO-Sham	0.00369554	0.00377319	0.00458139	0.00445611
	KO-TAC	0.0127797	0.00885066	0.0147822	0.0150928
	Loxl2
	WT-Sham	0.00144973	0.00158643	0.00188659	0.00252413
	WT-TAC	0.00222805	0.00235509	0.00497875	0.00537321
	KO-Sham	0.00130657	0.00152181	0.00203607	0.00250669
	KO-TAC	0.00548611	0.00471019	0.0108212	0.0111254
	Nupr1
	WT-Sham	0.00225916	0.00237147	0.00209331	0.0024551
	WT-TAC	0.00196671	0.00232267	0.00471019	0.00477594
	KO-Sham	0.00230663	0.00266805	0.00186062	0.00264962
	KO-TAC	0.00897421	0.00728932	0.00942037	0.00728932
	Febulin2
	WT-Sham	0.00421574	0.00464534	0.00352051	0.00467765
	WT-TAC	0.00501338	0.00587987	0.00803214	0.00854917
	KO-Sham	0.004044	0.00515433	0.00548611	0.00723897
	KO-TAC	0.0178244	0.0150928	0.0162885	0.015625
	Sparc
	WT-Sham	0.0629347	0.0688691	0.0555527	0.0629347
	WT-TAC	0.07966	0.0915054	0.151774	0.151774
	KO-Sham	0.046714	0.0507658	0.0507658	0.0642571
	KO-TAC	0.160428	0.14161	0.20166	0.185565
	Postn
	WT-Sham	0.000146177	0.000145167	0.000140222	0.000155586
	WT-TAC	0.000208163	0.000267162	0.000690534	0.000626673
	KO-Sham	0.000100536	0.00012207	0.000153444	0.000155586
	KO-TAC	0.00775854	0.00501338	0.0121744	0.0125167

## Sheet: figure 5
Fig5a	Nppa
	WTS-CM	3.31728	3.35976	3.36359
	WTS-CFb	1.31039	1.30544	1.29235
	WTT-CM	9.41525	9.56942	9.86791
	WTT-CFb	0.389582	0.391823	0.395021
	1AS-CM	0.835088	0.902893	0.959264
	1AS-CFb	0.747425	0.859807	1.00696
	1AT-CM	31.5594	26.349	24.4201
	1AT-CFb	1.43396	2.20575	2.80889
Fig5b	Nppb
	WTS-CM	23.308	24.761	22.3159
	WTS-CFb	2.5982	2.53151	2.67586
	WTT-CM	43.9582	39.9466	47.5048
	WTT-CFb	0.406853	0.31864	0.517632
	1AS-CM	15.8165	16.9123	14.42
	1AS-CFb	4.55872	4.53154	4.62675
	1AT-CM	68.9542	66.7178	71.5064
	1AT-CFb	1.09865	1.51572	0.773782
Fig5c	Myh7
	WTS-CM	1.21935	1.22264	1.23114
	WTS-CFb	0.238944	0.244855	0.243164
	WTT-CM	2.30188	2.47942	2.08493
	WTT-CFb	0.0410936	0.0354026	0.0438889
	1AS-CM	0.952577	1.00696	0.907519
	1AS-CFb	0.319934	0.312083	0.332083
	1AT-CM	11.0254	8.45614	12.295
	1AT-CFb	0.0966286	0.121582	0.0871715
Fig5d	Timp1
	WTS-CM	0.0248782	0.0314674	0.0220971
	WTS-CFb	0.0175498	0.00878952	0.0213444
	WTT-CM	0.0500692	0.0459371	0.0512084
	WTT-CFb	0.00886294	0.0158431	0.00897421
	1AS-CM	0.0425168	0.0480273	0.0314674
	1AS-CFb	0.0345719	0.0356489	0.0371627
	1AT-CM	0.167359	0.161544	0.200267
	1AT-CFb	0.0301627	0.0339605	0.0178244
Fig5e	Postn
	WTS-CM	0.119908	0.146604	0.114871
	WTS-CFb	3.01049	2.65737	2.62785
	WTT-CM	0.251739	0.225313	0.218674
	WTT-CFb	12.0794	11.9979	12.1481
	1AS-CM	0.11908	0.0674518	0.0582618
	1AS-CFb	3.31728	3.45815	3.52428
	1AT-CM	1.55833	1.69349	1.50683
	1AT-CFb	19.2929	33.8246	29.5199
Fig5f	Kdm3a	(%input )
	sham	0.197491	0.198864	0.196993
	TAC	0.641649	0.493067	0.482575
	H3K9Me2	(%input )
	sham	0.936598	0.972558	0.972343
	TAC	0.336775	0.548867	0.225681
Fig5g	(relative luciferase activity)
	vector	4.75971	5.84361	5.54784	4.29822	5.11234
	Sp1	9.97877	8.85578	9.44883	10.0621	9.58636
	Kdm3a	7.64174	2.51884	10.789	4.2187	6.29208
	Sp1+Kdm3a	29.6791	26.039	33.6659	25.9002	28.8211
Fig5i	heart weight/body weight (mg/g)
	siCtl+Sham	3.99	4.63	4.44	4.79	4.88
	siCtl+TAC	8.51	8.66	7.66	7.45	8.11
	siTimp1+Sham	4.38	4.26	4.57	4.81	4.16
	siTimp1+TAC	4.98	5.3	5.94	5.42	6.12	6.05
Fig5j	Franctional shortening
	siCtl+Sham	46.5262	40.8796	49.2297	54.1612	51.7364
	siCtl+TAC	13.0413	13.5212	10.5244	10.4469	11.6452
	siTimp1+Sham	55.0089	54.4366	49.4148	48.2906	56.7888
	siTimp1+TAC	43.2155	34.3299	32.7225	33.3469	18.9314	32.8765
Fig5k	Fibrotic area %
	siCtl+Sham	2.08295	1.07563	0.769949	0.721424	2.11768	0.915963	1.23058	0.802237	0.717873	0.887074
	siCtl+TAC	12.0711	11.7234	8.55951	9.7658	9.08529	4.90694	6.30546	7.24138	10.7057	10.4587
	siTimp1+Sham	1.27123	1.8567	0.670509	1.21976	0.562699	1.2973	2.16013	0.370135	0.574239	0.649622
	siTimp1+TAC	1.46812	8.0449	3.46322	6.19065	1.40474	5.3203	4.72902	1.83774	1.2029	3.48288

## Sheet: figure 6
Fig6b	Franctional shortening
	WT Sham Veh		51.7569	45.3063	48.1631	51.034	49.2756
	WT Sham JIB04		51.3588	51.9565	48.0134	52.1765	49.6254
	WT TAC Veh		39.0213	28.2882	44.0072	18.3361	31.5041
	WT TAC JIB04		39.9929	54.7891	48.9615	44.6488	51.9041	47.5486
	Tg TAC Veh		13.8525	16.5205	19.8075	23.0846	16.1416
	Tg TAC JIB04		37.2504	50.6982	54.2347	42.5563	50.4129
Fig6c	heart weight/body weight (mg/g)
	WT Sham Veh		5.35	5.02	4.27	4.25	4.4
	WT Sham JIB04		4.15	5.02	4.25	4.31	4.1
	WT TAC Veh		5.71	7.58	5.5	8.46	6.92
	WT TAC JIB04		5.42	5.07	5.84	5.21	5.65	5.69
	Tg TAC Veh		8.41	10.45	9.87	10.33	9.94
	Tg TAC JIB04		4.93	7.97	5.48	6.12	5.15
Fig6d	relative cell size
	WT Sham Veh		0.105	0.07	0.087	0.049	0.103	0.034	0.078	0.086	0.199	0.167	0.065	0.077
			0.114	0.108	0.086	0.067	0.051	0.099	0.068	0.103	0.098	0.128	0.056	0.095
			0.128	0.079	0.067	0.107	0.094	0.07	0.11	0.119	0.105	0.124	0.148	0.08
			0.088	0.117	0.104	0.099	0.074	0.072	0.091	0.069	0.086	0.117	0.075	0.122
			0.092	0.092
	WT Sham JIB04		0.043	0.057	0.153	0.094	0.104	0.102	0.076	0.054	0.113	0.051	0.133	0.15
			0.079	0.114	0.064	0.095	0.081	0.084	0.073	0.047	0.069	0.069	0.084	0.109
			0.164	0.087	0.102	0.102	0.106	0.094	0.124	0.072	0.093	0.118	0.079	0.106
			0.076	0.071	0.103	0.051	0.163	0.087	0.102	0.116	0.079	0.065	0.084	0.093
			0.085	0.09
	WT TAC Veh		0.144	0.146	0.181	0.139	0.175	0.161	0.126	0.097	0.11	0.084	0.083	0.127
			0.094	0.12	0.088	0.097	0.149	0.224	0.106	0.147	0.108	0.128	0.111	0.123
			0.112	0.089	0.094	0.125	0.109	0.146	0.098	0.12	0.082	0.116	0.076	0.105
			0.126	0.104	0.109	0.128	0.105	0.137	0.099	0.123	0.106	0.246	0.13	0.17
			0.094	0.105
	WT TAC JIB04		0.098	0.072	0.081	0.102	0.102	0.121	0.087	0.085	0.071	0.07	0.071	0.094
			0.085	0.114	0.088	0.106	0.135	0.097	0.095	0.097	0.088	0.126	0.111	0.151
			0.093	0.098	0.107	0.165	0.108	0.101	0.105	0.111	0.099	0.146	0.112	0.062
			0.105	0.102	0.111	0.161	0.108	0.197	0.122	0.108	0.122	0.11	0.107	0.167
			0.085	0.106
	Tg TAC Veh		0.115	0.129	0.134	0.151	0.106	0.154	0.118	0.15	0.153	0.313	0.099	0.089
			0.158	0.129	0.096	0.118	0.106	0.101	0.147	0.137	0.109	0.153	0.097	0.126
			0.097	0.295	0.096	0.096	0.12	0.106	0.103	0.188	0.095	0.098	0.115	0.14
			0.166	0.083	0.117	0.14	0.118	0.101	0.15	0.126	0.118	0.18	0.141	0.104
			0.173	0.113
	Tg TAC JIB04		0.204	0.115	0.141	0.125	0.111	0.104	0.117	0.099	0.106	0.074	0.121	0.075
			0.103	0.094	0.049	0.105	0.117	0.139	0.098	0.101	0.183	0.101	0.113	0.075
			0.152	0.082	0.112	0.106	0.13	0.106	0.103	0.109	0.081	0.127	0.139	0.13
			0.083	0.075	0.121	0.16	0.069	0.123	0.122	0.094	0.115	0.132	0.109	0.108
			0.097	0.081
Fig6e	Fibrotic area		1.13051	2.26452	0.300411	1.05984	1.46022	1.38701	1.00871	0.881774	3.02405	0.81432
	WT Sham Veh		1.74473	3.46709	0.637079	0.657	1.03929	0.540407	1.01802	0.892047	0.999459	0.693447
	WT Sham JIB04		5.12896	7.07552	6.3226	4.44357	5.51361	5.43509	6.87832	6.85922	4.77177	5.55953
	WT TAC Veh		0.736976	3.68224	2.10707	3.71653	2.643	3.02601	3.60258	2.41973	5.63038	4.16436
	WT TAC JIB04		10.9666	6.48666	6.19022	7.4273	7.94458	8.44996	6.95865	9.84026	7.87443	1.34077
	Tg TAC Veh		3.7419	3.15725	5.12854	4.39812	3.3254	2.11839	2.73605	5.0351	1.9583	4.75843
	Tg TAC JIB04
Fig6f	Nppa
	WT Sham Veh		0.00203607	0.00216713	0.00206449	0.00216713
	WT Sham JIB04		0.00144973	0.00159746	0.00293994	0.00310756
	WT TAC Veh		0.020737	0.026248	0.0102969	0.00928006
	WT TAC JIB04		0.00749425	0.00759887	0.00497875	0.00433426
	Tg TAC Veh		0.0510596	0.0492416	0.050605	0.0496961
	Tg TAC JIB04		0.0154062	0.0153769	0.0153671	0.0153965
	Nppb
	WT Sham Veh		0.00192624	0.00167689	0.00230663	0.00219738
	WT Sham JIB04		0.00183501	0.0017481	0.00145981	0.00232267
	WT TAC Veh		0.0125167	0.0112807	0.0119239	0.00929068
	WT TAC JIB04		0.00548611	0.00487629	0.00259509	0.00235509
	Tg TAC Veh		0.0341132	0.0200323	0.0402411	0.0261602
	Tg TAC JIB04		0.00871631	0.00839056	0.00906489	0.00938315
	Myh7
	WT Sham Veh		7.7793e-05	6.7255e-05	5.77428e-05	4.08303e-05
	WT Sham JIB04		4.6256e-05	6.45153e-05	0.000126375	9.8467e-05
	WT TAC Veh		0.00172051	0.00211819	0.00180604	0.00143677
	WT TAC JIB04		0.000557014	0.000580668	0.000300572	0.000258061
	Tg TAC Veh		0.00327459	0.00263148	0.00524709	0.00460398
	Tg TAC JIB04		0.000122776	0.000134399	8.96209e-05	0.000101244
	Fhl1
	WT Sham Veh		3.09436e-05	2.28096e-05	6.96267e-05	7.72557e-05
	WT Sham JIB04		5.42507e-05	2.67519e-05	9.12384e-05	7.25834e-05
	WT TAC Veh		0.00505071	0.00498117	0.00215321	0.00209433
	WT TAC JIB04		0.000488281	0.000568718	0.000148217	0.000126375
	Tg TAC Veh		0.00715162	0.0074385	0.00852357	0.00881045
	Tg TAC JIB04		0.000399078	0.000321358	0.00190628	0.00182856
	Timp1
	WT Sham Veh		1.60174e-05	1.72864e-05	1.31918e-05	1.26544e-05
	WT Sham JIB04		1.4336e-05	1.10163e-05	1.02076e-05	6.64177e-06
	WT TAC Veh		5.81444e-05	5.81444e-05	1.41386e-05	1.32835e-05
	WT TAC JIB04		1.52588e-05	1.44357e-05	1.30102e-05	1.29203e-05
	Tg TAC Veh		6.45153e-05	8.81304e-05	6.4964e-05	6.36271e-05
	Tg TAC JIB04		2.41101e-05	1.76497e-05	1.97197e-05	1.50487e-05
Fig6i	heart weight/body weight (mg/g)
	Sham		4.82723	3.96366	4.54489	4.1945	5.05807
	TAC Veh		6.42427	6.2818	7.52017	6.97651	7.66264
	TAC JIB04		5.04237	4.29687	4.54887	4.86842	5.2381	5.61321
Fig6j	relative cell size
	Sham	0.134	0.101	0.087	0.093	0.074	0.079	0.1	0.11	0.093	0.077	0.116	0.106	0.149
		0.114	0.118	0.059	0.151	0.138	0.09	0.125	0.118	0.126	0.203	0.165	0.092	0.162
		0.128	0.169	0.117	0.085	0.134	0.119	0.088	0.108	0.084	0.093	0.12	0.151	0.1
		0.128	0.103	0.132	0.088	0.111	0.115	0.136	0.096	0.126	0.111	0.145	0.121
	TAC Veh	0.125	0.076	0.079	0.177	0.209	0.084	0.166	0.124	0.191	0.189	0.147	0.209	0.121
		0.179	0.075	0.1	0.065	0.186	0.171	0.193	0.164	0.11	0.052	0.157	0.043	0.162
		0.084	0.144	0.129	0.174	0.192	0.175	0.134	0.079	0.179	0.21	0.156	0.192	0.269
		0.283	0.161	0.206	0.082	0.105	0.139	0.082	0.209	0.092	0.182	0.193	0.298
	TAC JIB04	0.166	0.157	0.138	0.178	0.144	0.142	0.162	0.102	0.147	0.186	0.28	0.182	0.155
		0.203	0.121	0.121	0.145	0.186	0.13	0.19	0.136	0.148	0.188	0.161	0.131	0.132
		0.077	0.07	0.074	0.082	0.086	0.08	0.108	0.111	0.134	0.112	0.104	0.082	0.082
		0.102	0.124	0.068	0.102	0.103	0.176	0.075	0.089	0.084	0.108	0.097	0.09
Fig6k	%Fibrotic area
	Sham	0.309769	1.19767	1.46092	2.40575	3.7188	1.11675	1.35383	0.753432	1.05518	0.624232	2.18927	0.821998	1.4173
	TAC Veh	3.96389	5.62107	11.6108	8.00377	12.5727	4.6683	6.31754	7.27406	4.53914	3.97917	11.8328	7.47331	7.32138
	TAC JIB04	3.93483	4.039	1.41526	1.71587	1.48732	5.63345	2.57669	4.84131	2.70551	3.97172	3.45548	2.02817	3.15038

## Sheet: figure 7
Fig7b	%Fibrotic area
	Veh	1.25529	10.6735	10.525	10.7368	0.647006	7.08902	10.9734	8.16502	3.55784	6.90556	8.40973	15.0531	2.54686
		9.80986	10.6803	13.7089	3.12299	5.48355	7.17538	8.41038	2.94528	10.7485	14.7471	21.0595
	JIB-04	0.629904	2.79276	5.41696	9.49698	1.57581	7.42963	11.3957	5.66218	1.17008	7.41177	7.7819	5.49312	1.90245
		3.08644	7.78557	6.98673	2.15902	4.0322	4.05855	3.60553	2.09751	8.03442	10.3767	4.74292
Fig7c	heart weight/body weight
	Veh	5.09	5.92	4.61	5.06	4.96	4.72
	JIB-04	4.72	4.69	4.66	4.67	4.36	4.86
Fig7e	percentage
	H3K9Me2
	Veh	0.722222	0.768293	0.596154	0.62069	0.660377	0.588235
	JIB-04	0.963636	0.793103	0.777778	0.854545	0.735849	0.8
	H3K9Me3
	Veh	0.731707	0.555556	0.792453	0.692308	0.744681	0.611111
	JIB-04	0.84507	0.824561	0.736842	0.78	0.941176	0.8
	H3K4Me3
	Veh	0.62069	0.530864	0.557692	0.589744	0.452055	0.45614
	JIB-04	0.483146	0.459459	0.54023	0.6	0.621212	0.634921
	H3K27Me3
	Veh	0.73913	0.661765	0.571429	0.82	0.807692	0.714286
	JIB-04	0.769231	0.627907	0.707317	0.777778	0.757143	0.796875

## Sheet: figure 8
Fig8f	Relative fold change
	Col1a1
	WT Sham Veh	0.00113744	0.000969817	0.00107422
	WT Sham JIB-04	0.000495583	0.00113942	0.000754656
	WT TAC Veh	0.00378135	0.00309509	0.00404361
	WT TAC JIB-04	0.000917503	0.00131566	0.00121201
	Tg TAC Veh	0.000930311	0.00135265	0.011451
	Tg TAC JIB-04	0.00239476	0.00348611	0.00291896
	Col1a2
	WT Sham Veh	0.00483512	0.00451831	0.00511872
	WT Sham JIB-04	0.0044871	0.00477594	0.00401216
	WT TAC Veh	0.0100965	0.0107206	0.0114382
	WT TAC JIB-04	0.0040644	0.00608722	0.0050139
	Tg TAC Veh	0.0130939	0.0140588	0.0146042
	Tg TAC JIB-04	0.00864467	0.0107162	0.0129247
	Col3a1
	WT Sham Veh	0.11908	0.126927	0.133046
	WT Sham JIB-04	0.0775604	0.0748424	0.0807721
	WT TAC Veh	0.29553	0.351739	0.319322
	WT TAC JIB-04	0.129408	0.141386	0.10112
	Tg TAC Veh	0.588765	0.465735	0.589507
	Tg TAC JIB-04	0.318012	0.465368	0.32169
	Col5a1
	WT Sham Veh	0.000416326	0.000402144	0.000409235
	WT Sham JIB-04	0.00040557	0.000315826	0.000410697
	WT TAC Veh	0.000827069	0.000917082	0.000804288
	WT TAC JIB-04	0.000301888	0.000390583	0.000301164
	Tg TAC Veh	0.00139949	0.00220121	0.00168679
	Tg TAC JIB-04	0.000531032	0.00109499	0.000790445
	Loxl1
	WT Sham Veh	0.0117597	0.0108964	0.0113281
	WT Sham JIB-04	0.0118315	0.0101667	0.00982411
	WT TAC Veh	0.0358523	0.0287864	0.0309794
	WT TAC JIB-04	0.0178534	0.0171652	0.0179063
	Tg TAC Veh	0.0496172	0.0746579	0.0619479
	Tg TAC JIB-04	0.0216517	0.0264722	0.023972
	Loxl2
	WT Sham Veh	0.00233883	0.00328475	0.00279879
	WT Sham JIB-04	0.00240178	0.00169671	0.00207925
	WT TAC Veh	0.00657211	0.0115682	0.00804465
	WT TAC JIB-04	0.00213086	0.00304084	0.00239185
	Tg TAC Veh	0.0111887	0.0197326	0.0153607
	Tg TAC JIB-04	0.00866851	0.0101254	0.00989695
	Nupr1
	WT Sham Veh	0.0111667	0.0103087	0.0102377
	WT Sham JIB-04	0.011726	0.00909402	0.00914503
	WT TAC Veh	0.0376557	0.0270638	0.0330097
	WT TAC JIB-04	0.00913107	0.0153275	0.0112293
	Tg TAC Veh	0.0399619	0.0519816	0.0435218
	Tg TAC JIB-04	0.0192627	0.0276797	0.0239712
	Tgfβ1
	WT Sham Veh	0.000135445	0.000123928	0.000129687
	WT Sham JIB-04	0.000120899	0.000220669	0.000170284
	WT TAC Veh	0.000236314	0.000287932	0.000261623
	WT TAC JIB-04	0.000120324	0.000242063	0.000176044
	Tg TAC Veh	0.000395872	0.000473948	0.00043496
	Tg TAC JIB-04	0.000267073	0.000207656	0.000236864
	Tgfβ2
	WT Sham Veh	0.00219738	0.00176025	0.00197882
	WT Sham JIB-04	0.00175012	0.00202243	0.00195627
	WT TAC Veh	0.0048126	0.0067919	0.00579725
	WT TAC JIB-04	0.00244912	0.00276665	0.00263288
	Tg TAC Veh	0.00889876	0.00959379	0.00925127
	Tg TAC JIB-04	0.00626107	0.00474349	0.00550128

## Sheet: supplementary figure1
supplementary figure 1c
	Nppa
	LacZ	0.0769465	0.11344	0.0575117	0.11344
	Kdm3a	0.655197	0.558644	0.059954	0.108819
	Nppb
	LacZ	0.0451228	0.0642571	0.0665231	0.102949
	Kdm3a	0.150726	0.121582	0.0665231	0.107321
	Timp1
	LacZ	0.00792156	0.00842987	0.00817651	0.00787233
	Kdm3a	0.0102374	0.0138848	0.0119111	0.0121473
supplementary figure 1d
	Kdm3a
	siCtl	0.00103942	0.00137153	0.00119246
	siCtl+PE	0.00167689	0.0013433	0.00152045
	siKdm3a	0.000690534	0.000588773	0.000642115
	siKdm3a+PE	0.000370048	0.000393868	0.0003788
supplementary figure 1f
	Relative cell size
	siCtl	0.108	0.072	0.191	0.253	0.239	0.15	0.159	0.176	0.163	0.163	0.112	0.14	0.134
		0.167	0.186	0.149	0.102	0.086	0.136	0.144
	siCtl+PE	0.125	0.086	0.1	0.134	0.106	0.132	0.151	0.116	0.139	0.11	0.103	0.095	0.211
		0.173	0.158	0.184	0.298	0.233	0.152	0.372
	siKdm3a	0.243	0.225	0.166	0.225	0.175	0.241	0.25	0.245	0.294	0.178	0.241	0.199	0.238
		0.192	0.138	0.285	0.281	0.221	0.146	0.367
	siKdm3a+PE	0.18	0.198	0.166	0.197	0.126	0.181	0.114	0.129	0.109	0.146	0.207	0.206	0.167
		0.193	0.186	0.116	0.165	0.195	0.197	0.191

## Sheet: supplementary figure 2
Supplementryl Figure 2d
	heart weight/body weight (mg/g)
	WT-Sham	4.07	5.33	4.04	5.16	4.11	4.19	4.06	4.49
	WT-TAC	6.2	6.33	7.6	6.41	6.75	6.41	4.63	7.06
	3aTg-Sham	5.28	4.98	4.95	4.18	4.5	4.48	4.56	4.28	3.95
	3aTg-TAC	9.5	6.89	7.03	7.24	6.66	7.87	6.12
	cell size
	WT-Sham	0.365	0.371	0.365	0.737	0.21	0.836	0.477	0.353	0.699	0.389	0.557	0.409	0.367	0.308	0.271	0.321	0.374	0.337	0.215	0.484	0.54	0.49	0.656	0.791	0.55	0.605	0.271	0.396	0.347	0.205	0.308	0.503	0.453	0.423	0.229	0.338	0.346	0.413	0.271	0.22	0.395	0.468	0.354	0.277	0.384	0.457	0.305	0.323
	WT-TAC	0.548	0.538	0.463	0.48	0.439	0.445	0.486	0.523	0.376	0.585	0.334	0.749	0.594	0.206	0.727	0.363	0.728	0.503	0.506	0.499	0.407	0.342	0.41	0	0.491	0.689	0.38	0.703	0.683	0.385	0.552	0.661	0	0.655	0.523	0.602	0.721	0.379	0.703	0.635	0.385	1.076	0.275	0.402	0.936	0.401	0.414	0.583
	3aTg-Sham	0.298	0.259	0.586	0.265	0.285	0.313	0.425	0.299	0.55	0.165	0.304	0.265	0.557	0.364	0.49	0.271	0.461	0.388	0.552	0.244	0.606	0.444	0.393	0.188	0.23	0.473	0.354	0.342	0.414	0.577	0.362	0.456	0.553	0.474	0.366	0.475	0.419	0.454	0.531	0.472	0.315	0.382	0.241	0.295	0.421	0.542	0.252	0.339
	3aTg-TAC	1.28	0.592	0.805	1.018	0.812	0.52	0.697	0.608	0.891	0.688	0.668	0.793	0.85	0.251	0.945	0.377	0.375	0.575	0.252	0.459	0.358	0.42	0.367	0.718	0.465	0.615	0.45	0.702	0.52	0.795	0.615	0.658	0.402	0.668	0.679	0.708	0.63	0.571	0.838	0.559	0.324	0.409	0.381	0.605	0.592	0.645	0.748	0.644
	% Fiborosis
	WT-Sham	1.42714	1.02442	0.667487	1.23854	1.38967	1.27262	0.697406	0.000975744	2.32742	0.690848
	WT-TAC	5.83708	4.75589	7.54122	5.78892	4.9132	5.07184	4.86924	5.12903	4.9251	5.38544	4.88379	5.63995	4.73912	5.07165
	3aTg-Sham	1.13723	0.610032	0.88616	0.937878	1.68544	0.814193	1.30256	1.00339	1.14695	0.499133
	3aTg-TAC	10.4119	9.38705	8.11066	6.46793	6.9555	6.96508	6.84411	10.3192	6.11204	8.48153	7.17931	9.6218	7.8361	7.98142
	lung weight/body weight (mg/g)
	WT-Sham	4.59	4.91	4.31	4.93	4.42	4.88	5.01	4.46
	WT-TAC	6.875	5.02	6.55	4.64	4.97	6.17	5.87	5.96
	3aTg-Sham	5.2	5.31	5.12	4.89	4.96	5.38	4.92	5.19	5.14
	3aTg-TAC	4.6	4.56	4.66	4.72	5.13	4.39	5.07
	Fractional shortening
	WT-Sham	28.3456	34.5116	39.5819	37.5055	45.3778	48.048	42.7037	42.0138
	WT-TAC	20.5477	24.7178	46.4719	24.0564	31.8318	23.4365	12.9222	21.3938
	3aTg-Sham	40.9059	37.1131	42.4209	41.6198	26.5659	46.5623	33.7189	40.0809	39.0668
	3aTg-TAC	20.6219	9.7107	6.08641	19.8065	32.8065	13.1522	20.213
	heart rate
	WT-Sham	632.452	640.854	691.426	616.773	711.638	639.221	733.758	612.505
	WT-TAC	629.722	646.442	697.581	646.9	814.346	676.533	597.238	583.942
	3aTg-Sham	711.814	374.854	733.571	701.925	798.89	473.295	660.248	609.266	695.652
	3aTg-TAC	513.003	626.905	694.304	682.979	498.788	614.334	799.112
[truncated: 2 more columns]

[truncated: 4 more sheets: supplementary figure 3, supplementary figure 4, supplementary figure 5, supplementary figure 6]
